# Supplementary material for: Bcr-TMP, a Novel Nanomolar-Active Compound That Exhibits Both MYB- and Microtubule-Inhibitory Activity
Source: Cancers (Basel). 2021 Dec 23;14(1):43. doi: 10.3390/cancers14010043 (PMC8750090; doi:10.3390/cancers14010043)
Supplement: Supplementary file 1 [file cancers-14-00043-s001.zip]

Archive with 1 entries (1 files):
- cancers-1489831-supplementary.pdf
